# Supplementary material for: Gold Nanoparticle-Based Enzyme-Assisted Cyclic Amplification for the Highly-Sensitive Detection of miRNA-21
Source: Biosensors (Basel). 2022 Sep 4;12(9):724. doi: 10.3390/bios12090724 (PMC9496089; doi:10.3390/bios12090724)
Supplement: Supplementary file 1 [file biosensors-12-00724-s001.zip]

Archive with 1 entries (1 files):
- biosensors-1883334-supplementary.pdf
